# Supplementary material for: Lifestyle modifications: coordinating the tRNA epitranscriptome with codon bias to adapt translation during stress responses
Source: Genome Biol. 2018 Dec 27;19:228. doi: 10.1186/s13059-018-1611-1 (PMC6307160; doi:10.1186/s13059-018-1611-1)
Supplement: Supplementary file 1 — Table S1. Tabulated codon usage frequencies for dengue virus and human genomes. (XLSX 15 kb) [file 13059_2018_1611_MOESM1_ESM.xlsx]

## Sheet: Codon Frequencies
Codon	Dengue Codon Frequency	Human Codon Frequency
AAA	0.0377804	0.0264564
AAC	0.0194805	0.0186631
AAG	0.0230224	0.0319039
AAU	0.0123967	0.0179177
ACA	0.0363046	0.0156788
ACC	0.0206612	0.0179383
ACG	0.00914994	0.0057984
ACU	0.0132822	0.0137621
AGA	0.0298111	0.0127707
AGC	0.00737898	0.019425
AGG	0.0168241	0.0119757
AGU	0.00767414	0.013091
AUA	0.022137	0.00792789
AUC	0.0174144	0.0196216
AUG	0.0383707	0.0214756
AUU	0.0188902	0.01648
CAA	0.0144628	0.0131824
CAC	0.0100354	0.014944
CAG	0.0159386	0.034287
CAU	0.0100354	0.0115527
CCA	0.0206612	0.0178151
CCC	0.0118064	0.0194028
CCG	0.00413223	0.00670022
CCU	0.0079693	0.018263
CGA	0.00442739	0.00619872
CGC	0.00265643	0.00963833
CGG	0.00236128	0.0110244
CGU	0.00206612	0.00452894
CUA	0.0132822	0.00725834
CUC	0.0153483	0.0184319
CUG	0.020366	0.0373848
CUU	0.0115112	0.0136811
GAA	0.0410272	0.0314561
GAC	0.0239079	0.0245397
GAG	0.0239079	0.0396564
GAU	0.0188902	0.0227656
GCA	0.0188902	0.0164144
GCC	0.0215466	0.0267163
GCG	0.00590319	0.00685925
GCU	0.0177096	0.0185032
GGA	0.0436836	0.0167562
GGC	0.0112161	0.0211213
GGG	0.0191854	0.0158953
GGU	0.0106257	0.0107956
GUA	0.0109209	0.0074803
GUC	0.0168241	0.013829
GUG	0.0301063	0.0267511
GUU	0.0118064	0.0114598
UAA	0.000295159	0.00107509
UAC	0.0115112	0.0142969
UAG	0	0.000769418
UAU	0.0115112	0.0124165
UCA	0.020366	0.0131993
UCC	0.00885478	0.0172724
UCG	0.00383707	0.00431238
UCU	0.0109209	0.0158694
UGA	0	0.00153965
UGC	0.0094451	0.0118016
UGG	0.0268595	0.0122329
UGU	0.0079693	0.0109361
UUA	0.0126919	0.00832136
UUC	0.0118064	0.0188745
UUG	0.0209563	0.0131475
UUU	0.0191854	0.0177555

## Sheet: Dengue Seqeunce
http://www.ncbi.nlm.nih.gov/nuccore/NC_002640.1?from=102&to=10265&report=genbank
>Dengue virus 4, complete genome NCBI Reference Sequence: NC_002640.1
AUGAACCAACGAAAAAAGGUGGUUAGACCACCUUUCAAUAUGCUGAAACGCGAGAGAAACCGCGUAUCAACCCCUCAAGGGUUGGUGAAGAGAUUCUCAACCGGACUUUUUUCUGGGAAAGGACCCUUACGGAUGGUGCUAGCAUUCAUCACGUUUUUGCGAGUCCUUUCCAUCCCACCAACAGCAGGGAUUCUGAAGAGAUGGGGACAGUUGAAGAAAAAUAAGGCCAUCAAGAUACUGAUUGGAUUCAGGAAGGAGAUAGGCCGCAUGCUGAACAUCUUGAACGGGAGAAAAAGGUCAACGAUAACAUUGCUGUGCUUGAUUCCCACCGUAAUGGCGUUUUCCCUCAGCACAAGAGAUGGCGAACCCCUCAUGAUAGUGGCAAAACAUGAAAGGGGG…
